# Supplementary material for: Generation, Characterization and Application of Antibodies Directed against HERV-H Gag Protein in Colorectal Samples
Source: PLoS One. 2016 Apr 27;11(4):e0153349. doi: 10.1371/journal.pone.0153349 (PMC4847760; doi:10.1371/journal.pone.0153349)
Supplement: S1 Table — (XLS) [file pone.0153349.s005.xls]

## Sheet: 1B3H7
Puits	Nom	n°de lot	Séquence		1B3H7 1µg/mL	GagH - témoin POS
A:A1	HERVH_Bio_Ado2_1_18_amide	150601SD01	Bio-Ado2-GSLPPSIPPSSALACVLK-amide	1	0.132
A:B1	HERVH_Bio_Ado2_4_21_amide	150601SD02	Bio-Ado2-PPSIPPSSALACVLKNLK-amide	4	0.13
A:C1	HERVH_Bio_Ado2_7_24_amide	150601SD03	Bio-Ado2-IPPSSALACVLKNLKPLQ-amide	7	0.121
A:D1	HERVH_Bio_Ado2_10_27_amide	150601SD04	Bio-Ado2-SSALACVLKNLKPLQLSP-amide	10	0.152	3.951
A:E1	HERVH_Bio_Ado2_13_30_amide	150601SD05	Bio-Ado2-LACVLKNLKPLQLSPDLK-amide	13	0.112
A:F1	HERVH_Bio_Ado2_16_33_amide	150601SD06	Bio-Ado2-VLKNLKPLQLSPDLKPKH-amide	16	0.118
A:G1	HERVH_Bio_Ado2_19_36_amide	150601SD07	Bio-Ado2-NLKPLQLSPDLKPKHLIF-amide	19	0.136
A:H1	HERVH_Bio_Ado2_22_39_amide	150601SD08	Bio-Ado2-PLQLSPDLKPKHLIFFCN-amide	22	0.151
A:A2	HERVH_Bio_Ado2_25_42_amide	150601SD09	Bio-Ado2-LSPDLKPKHLIFFCNTIW-amide	25	0.186
A:B2	HERVH_Bio_Ado2_28_45_amide	150601SD10	Bio-Ado2-DLKPKHLIFFCNTIWPQY-amide	28	0.237
A:C2	HERVH_Bio_Ado2_31_48_amide	150601SD11	Bio-Ado2-PKHLIFFCNTIWPQYKLD-amide	31	0.28
A:D2	HERVH_Bio_Ado2_34_51_amide	150601SD12	Bio-Ado2-LIFFCNTIWPQYKLDNCS-amide	34	0.154
A:E2	HERVH_Bio_Ado2_37_54_amide	150601SD13	Bio-Ado2-FCNTIWPQYKLDNCSKWP-amide	37	0.199
A:F2	HERVH_Bio_Ado2_40_57_amide	150601SD14	Bio-Ado2-TIWPQYKLDNCSKWPENG-amide	40	0.128
A:G2	HERVH_Bio_Ado2_43_60_amide	150601SD15	Bio-Ado2-PQYKLDNCSKWPENGTFD-amide	43	0.117
A:H2	HERVH_Bio_Ado2_46_63_amide	150601SD16	Bio-Ado2-KLDNCSKWPENGTFDFST-amide	46	0.128
A:A3	HERVH_Bio_Ado2_49_66_amide	150601SD17	Bio-Ado2-NCSKWPENGTFDFSTLQD-amide	49	0.121
A:B3	HERVH_Bio_Ado2_52_69_amide	150601SD18	Bio-Ado2-KWPENGTFDFSTLQDLDN-amide	52	0.12
A:C3	HERVH_Bio_Ado2_55_72_amide	150601SD19	Bio-Ado2-ENGTFDFSTLQDLDNFCH-amide	55	0.119
A:D3	HERVH_Bio_Ado2_58_75_amide	150601SD20	Bio-Ado2-TFDFSTLQDLDNFCHKMG-amide	58	0.142
A:E3	HERVH_Bio_Ado2_61_78_amide	150601SD21	Bio-Ado2-FSTLQDLDNFCHKMGKWS-amide	61	0.132
A:F3	HERVH_Bio_Ado2_64_81_amide	150601SD22	Bio-Ado2-LQDLDNFCHKMGKWSEVP-amide	64	0.119
A:G3	HERVH_Bio_Ado2_67_84_amide	150601SD23	Bio-Ado2-LDNFCHKMGKWSEVPDVQ-amide	67	0.118
A:H3	HERVH_Bio_Ado2_70_87_amide	150601SD24	Bio-Ado2-FCHKMGKWSEVPDVQAFF-amide	70	0.129
A:A4	HERVH_Bio_Ado2_73_90_amide	150601SD25	Bio-Ado2-KMGKWSEVPDVQAFFTHH-amide	73	0.124
A:B4	HERVH_Bio_Ado2_76_93_amide	150601SD26	Bio-Ado2-KWSEVPDVQAFFTHHSLP-amide	76	0.126
A:C4	HERVH_Bio_Ado2_79_96_amide	150601SD27	Bio-Ado2-EVPDVQAFFTHHSLPSLC-amide	79	0.128
A:D4	HERVH_Bio_Ado2_82_99_amide	150601SD28	Bio-Ado2-DVQAFFTHHSLPSLCSQC-amide	82	0.176
A:E4	HERVH_Bio_Ado2_85_102_amide	150601SD29	Bio-Ado2-AFFTHHSLPSLCSQCDLS-amide	85	0.143
A:F4	HERVH_Bio_Ado2_88_105_amide	150601SD30	Bio-Ado2-THHSLPSLCSQCDLSQIF-amide	88	0.137
A:G4	HERVH_Bio_Ado2_91_108_amide	150601SD31	Bio-Ado2-SLPSLCSQCDLSQIFLLS-amide	91	0.12
A:H4	HERVH_Bio_Ado2_94_111_amide	150601SD32	Bio-Ado2-SLCSQCDLSQIFLLSLLS-amide	94	0.127
A:A5	HERVH_Bio_Ado2_97_114_amide	150601SD33	Bio-Ado2-SQCDLSQIFLLSLLSVPS-amide	97	0.132
A:B5	HERVH_Bio_Ado2_100_117_amide	150601SD34	Bio-Ado2-DLSQIFLLSLLSVPSVSS-amide	100	0.129
A:C5	HERVH_Bio_Ado2_103_120_amide	150601SD35	Bio-Ado2-QIFLLSLLSVPSVSSPSS-amide	103	0.124
A:D5	HERVH_Bio_Ado2_106_123_amide	150601SD36	Bio-Ado2-LLSLLSVPSVSSPSSESF-amide	106	0.137
A:E5	HERVH_Bio_Ado2_109_126_amide	150601SD37	Bio-Ado2-LLSVPSVSSPSSESFESF-amide	109	0.123
A:F5	HERVH_Bio_Ado2_112_129_amide	150601SD38	Bio-Ado2-VPSVSSPSSESFESFFST-amide	112	0.123
A:G5	HERVH_Bio_Ado2_115_132_amide	150601SD39	Bio-Ado2-VSSPSSESFESFFSTNPS-amide	115	0.124
A:H5	HERVH_Bio_Ado2_118_135_amide	150601SD40	Bio-Ado2-PSSESFESFFSTNPSNLS-amide	118	0.132
A:A6	HERVH_Bio_Ado2_121_138_amide	150601SD41	Bio-Ado2-ESFESFFSTNPSNLSPPP-amide	121	0.13
A:B6	HERVH_Bio_Ado2_124_141_amide	150601SD42	Bio-Ado2-ESFFSTNPSNLSPPPQAA-amide	124	0.128
A:C6	HERVH_Bio_Ado2_127_144_amide	150601SD43	Bio-Ado2-FSTNPSNLSPPPQAAPHQ-amide	127	0.12
A:D6	HERVH_Bio_Ado2_130_147_amide	150601SD44	Bio-Ado2-NPSNLSPPPQAAPHQATP-amide	130	1.146
A:E6	HERVH_Bio_Ado2_133_150_amide	150601SD45	Bio-Ado2-NLSPPPQAAPHQATPHQA-amide	133	0.228
A:F6	HERVH_Bio_Ado2_136_153_amide	150601SD46	Bio-Ado2-PPPQAAPHQATPHQAEPG-amide	136	4.197
A:G6	HERVH_Bio_Ado2_139_156_amide	150601SD47	Bio-Ado2-QAAPHQATPHQAEPGPNS-amide	139	4.115
A:H6	HERVH_Bio_Ado2_142_159_amide	150601SD48	Bio-Ado2-PHQATPHQAEPGPNSSSA-amide	142	4.285
A:A7	HERVH_Bio_Ado2_145_162_amide	150601SD49	Bio-Ado2-ATPHQAEPGPNSSSASTP-amide	145	3.985
A:B7	HERVH_Bio_Ado2_148_165_amide	150601SD50	Bio-Ado2-HQAEPGPNSSSASTPLRC-amide	148	0.136
A:C7	HERVH_Bio_Ado2_151_168_amide	150601SD51	Bio-Ado2-EPGPNSSSASTPLRCNPS-amide	151	0.13
A:D7	HERVH_Bio_Ado2_154_171_amide	150601SD52	Bio-Ado2-PNSSSASTPLRCNPSITS-amide	154	0.126
A:E7	HERVH_Bio_Ado2_157_174_amide	150601SD53	Bio-Ado2-SSASTPLRCNPSITSPPH-amide	157	0.13
A:F7	HERVH_Bio_Ado2_160_177_amide	150601SD54	Bio-Ado2-STPLRCNPSITSPPHTQS-amide	160	0.135
A:G7	HERVH_Bio_Ado2_163_180_amide	150601SD55	Bio-Ado2-LRCNPSITSPPHTQSSLW-amide	163	0.217
A:H7	HERVH_Bio_Ado2_166_183_amide	150601SD56	Bio-Ado2-NPSITSPPHTQSSLWFHS-amide	166	0.236
A:A8	HERVH_Bio_Ado2_169_186_amide	150601SD57	Bio-Ado2-ITSPPHTQSSLWFHSTTS-amide	169	0.246
A:B8	HERVH_Bio_Ado2_172_189_amide	150601SD58	Bio-Ado2-PPHTQSSLWFHSTTSTPP-amide	172	0.232
A:C8	HERVH_Bio_Ado2_175_192_amide	150601SD59	Bio-Ado2-TQSSLWFHSTTSTPPLAQ-amide	175	0.162
A:D8	HERVH_Bio_Ado2_178_195_amide	150601SD60	Bio-Ado2-SLWFHSTTSTPPLAQQFP-amide	178	0.397
A:E8	HERVH_Bio_Ado2_181_198_amide	150601SD61	Bio-Ado2-FHSTTSTPPLAQQFPLRE-amide	181	0.408
A:F8	HERVH_Bio_Ado2_184_201_amide	150601SD62	Bio-Ado2-TTSTPPLAQQFPLREVAR-amide	184	0.414
A:G8	HERVH_Bio_Ado2_187_204_amide	150601SD63	Bio-Ado2-TPPLAQQFPLREVARAEG-amide	187	0.371
A:H8	HERVH_Bio_Ado2_190_207_amide	150601SD64	Bio-Ado2-LAQQFPLREVARAEGIVK-amide	190	0.147
A:A9	HERVH_Bio_Ado2_193_210_amide	150601SD65	Bio-Ado2-QFPLREVARAEGIVKINV-amide	193	0.19
A:B9	HERVH_Bio_Ado2_196_213_amide	150601SD66	Bio-Ado2-LREVARAEGIVKINVPFT-amide	196	0.137
A:C9	HERVH_Bio_Ado2_199_216_amide	150601SD67	Bio-Ado2-VARAEGIVKINVPFTLSD-amide	199	0.127
A:D9	HERVH_Bio_Ado2_202_219_amide	150601SD68	Bio-Ado2-AEGIVKINVPFTLSDLSQ-amide	202	0.137
A:E9	HERVH_Bio_Ado2_204_221_amide	150601SD69	Bio-Ado2-GIVKINVPFTLSDLSQIS-amide	204	0.147
			Peptide irrelevant		0.131
			couple peptide/Ac - témoin POS		4.204
			GagH - témoin POS		3.951

## Sheet: 1D7D11
Puits	Nom	n°de lot	Séquence		Ac 1D7D11 1µg/mL	GagH - témoin POS
A:A1	HERVH_Bio_Ado2_1_18_amide	150601SD01	Bio-Ado2-GSLPPSIPPSSALACVLK-amide	1	0.137
A:B1	HERVH_Bio_Ado2_4_21_amide	150601SD02	Bio-Ado2-PPSIPPSSALACVLKNLK-amide	4	0.154
A:C1	HERVH_Bio_Ado2_7_24_amide	150601SD03	Bio-Ado2-IPPSSALACVLKNLKPLQ-amide	7	0.161
A:D1	HERVH_Bio_Ado2_10_27_amide	150601SD04	Bio-Ado2-SSALACVLKNLKPLQLSP-amide	10	0.136	1.531
A:E1	HERVH_Bio_Ado2_13_30_amide	150601SD05	Bio-Ado2-LACVLKNLKPLQLSPDLK-amide	13	0.126
A:F1	HERVH_Bio_Ado2_16_33_amide	150601SD06	Bio-Ado2-VLKNLKPLQLSPDLKPKH-amide	16	0.122
A:G1	HERVH_Bio_Ado2_19_36_amide	150601SD07	Bio-Ado2-NLKPLQLSPDLKPKHLIF-amide	19	0.125
A:H1	HERVH_Bio_Ado2_22_39_amide	150601SD08	Bio-Ado2-PLQLSPDLKPKHLIFFCN-amide	22	0.17
A:A2	HERVH_Bio_Ado2_25_42_amide	150601SD09	Bio-Ado2-LSPDLKPKHLIFFCNTIW-amide	25	0.259
A:B2	HERVH_Bio_Ado2_28_45_amide	150601SD10	Bio-Ado2-DLKPKHLIFFCNTIWPQY-amide	28	0.275
A:C2	HERVH_Bio_Ado2_31_48_amide	150601SD11	Bio-Ado2-PKHLIFFCNTIWPQYKLD-amide	31	0.331
A:D2	HERVH_Bio_Ado2_34_51_amide	150601SD12	Bio-Ado2-LIFFCNTIWPQYKLDNCS-amide	34	0.178
A:E2	HERVH_Bio_Ado2_37_54_amide	150601SD13	Bio-Ado2-FCNTIWPQYKLDNCSKWP-amide	37	0.251
A:F2	HERVH_Bio_Ado2_40_57_amide	150601SD14	Bio-Ado2-TIWPQYKLDNCSKWPENG-amide	40	0.125
A:G2	HERVH_Bio_Ado2_43_60_amide	150601SD15	Bio-Ado2-PQYKLDNCSKWPENGTFD-amide	43	0.131
A:H2	HERVH_Bio_Ado2_46_63_amide	150601SD16	Bio-Ado2-KLDNCSKWPENGTFDFST-amide	46	0.143
A:A3	HERVH_Bio_Ado2_49_66_amide	150601SD17	Bio-Ado2-NCSKWPENGTFDFSTLQD-amide	49	0.135
A:B3	HERVH_Bio_Ado2_52_69_amide	150601SD18	Bio-Ado2-KWPENGTFDFSTLQDLDN-amide	52	0.143
A:C3	HERVH_Bio_Ado2_55_72_amide	150601SD19	Bio-Ado2-ENGTFDFSTLQDLDNFCH-amide	55	0.157
A:D3	HERVH_Bio_Ado2_58_75_amide	150601SD20	Bio-Ado2-TFDFSTLQDLDNFCHKMG-amide	58	0.13
A:E3	HERVH_Bio_Ado2_61_78_amide	150601SD21	Bio-Ado2-FSTLQDLDNFCHKMGKWS-amide	61	0.191
A:F3	HERVH_Bio_Ado2_64_81_amide	150601SD22	Bio-Ado2-LQDLDNFCHKMGKWSEVP-amide	64	0.13
A:G3	HERVH_Bio_Ado2_67_84_amide	150601SD23	Bio-Ado2-LDNFCHKMGKWSEVPDVQ-amide	67	0.125
A:H3	HERVH_Bio_Ado2_70_87_amide	150601SD24	Bio-Ado2-FCHKMGKWSEVPDVQAFF-amide	70	0.141
A:A4	HERVH_Bio_Ado2_73_90_amide	150601SD25	Bio-Ado2-KMGKWSEVPDVQAFFTHH-amide	73	0.151
A:B4	HERVH_Bio_Ado2_76_93_amide	150601SD26	Bio-Ado2-KWSEVPDVQAFFTHHSLP-amide	76	0.15
A:C4	HERVH_Bio_Ado2_79_96_amide	150601SD27	Bio-Ado2-EVPDVQAFFTHHSLPSLC-amide	79	0.127
A:D4	HERVH_Bio_Ado2_82_99_amide	150601SD28	Bio-Ado2-DVQAFFTHHSLPSLCSQC-amide	82	0.157
A:E4	HERVH_Bio_Ado2_85_102_amide	150601SD29	Bio-Ado2-AFFTHHSLPSLCSQCDLS-amide	85	0.148
A:F4	HERVH_Bio_Ado2_88_105_amide	150601SD30	Bio-Ado2-THHSLPSLCSQCDLSQIF-amide	88	0.146
A:G4	HERVH_Bio_Ado2_91_108_amide	150601SD31	Bio-Ado2-SLPSLCSQCDLSQIFLLS-amide	91	0.126
A:H4	HERVH_Bio_Ado2_94_111_amide	150601SD32	Bio-Ado2-SLCSQCDLSQIFLLSLLS-amide	94	0.125
A:A5	HERVH_Bio_Ado2_97_114_amide	150601SD33	Bio-Ado2-SQCDLSQIFLLSLLSVPS-amide	97	0.144
A:B5	HERVH_Bio_Ado2_100_117_amide	150601SD34	Bio-Ado2-DLSQIFLLSLLSVPSVSS-amide	100	0.148
A:C5	HERVH_Bio_Ado2_103_120_amide	150601SD35	Bio-Ado2-QIFLLSLLSVPSVSSPSS-amide	103	0.135
A:D5	HERVH_Bio_Ado2_106_123_amide	150601SD36	Bio-Ado2-LLSLLSVPSVSSPSSESF-amide	106	0.133
A:E5	HERVH_Bio_Ado2_109_126_amide	150601SD37	Bio-Ado2-LLSVPSVSSPSSESFESF-amide	109	0.141
A:F5	HERVH_Bio_Ado2_112_129_amide	150601SD38	Bio-Ado2-VPSVSSPSSESFESFFST-amide	112	0.133
A:G5	HERVH_Bio_Ado2_115_132_amide	150601SD39	Bio-Ado2-VSSPSSESFESFFSTNPS-amide	115	0.127
A:H5	HERVH_Bio_Ado2_118_135_amide	150601SD40	Bio-Ado2-PSSESFESFFSTNPSNLS-amide	118	0.137
A:A6	HERVH_Bio_Ado2_121_138_amide	150601SD41	Bio-Ado2-ESFESFFSTNPSNLSPPP-amide	121	0.135
A:B6	HERVH_Bio_Ado2_124_141_amide	150601SD42	Bio-Ado2-ESFFSTNPSNLSPPPQAA-amide	124	0.132
A:C6	HERVH_Bio_Ado2_127_144_amide	150601SD43	Bio-Ado2-FSTNPSNLSPPPQAAPHQ-amide	127	0.129
A:D6	HERVH_Bio_Ado2_130_147_amide	150601SD44	Bio-Ado2-NPSNLSPPPQAAPHQATP-amide	130	0.135
A:E6	HERVH_Bio_Ado2_133_150_amide	150601SD45	Bio-Ado2-NLSPPPQAAPHQATPHQA-amide	133	0.133
A:F6	HERVH_Bio_Ado2_136_153_amide	150601SD46	Bio-Ado2-PPPQAAPHQATPHQAEPG-amide	136	0.135
A:G6	HERVH_Bio_Ado2_139_156_amide	150601SD47	Bio-Ado2-QAAPHQATPHQAEPGPNS-amide	139	0.132
A:H6	HERVH_Bio_Ado2_142_159_amide	150601SD48	Bio-Ado2-PHQATPHQAEPGPNSSSA-amide	142	0.153
A:A7	HERVH_Bio_Ado2_145_162_amide	150601SD49	Bio-Ado2-ATPHQAEPGPNSSSASTP-amide	145	0.202
A:B7	HERVH_Bio_Ado2_148_165_amide	150601SD50	Bio-Ado2-HQAEPGPNSSSASTPLRC-amide	148	0.21
A:C7	HERVH_Bio_Ado2_151_168_amide	150601SD51	Bio-Ado2-EPGPNSSSASTPLRCNPS-amide	151	0.128
A:D7	HERVH_Bio_Ado2_154_171_amide	150601SD52	Bio-Ado2-PNSSSASTPLRCNPSITS-amide	154	0.128
A:E7	HERVH_Bio_Ado2_157_174_amide	150601SD53	Bio-Ado2-SSASTPLRCNPSITSPPH-amide	157	0.133
A:F7	HERVH_Bio_Ado2_160_177_amide	150601SD54	Bio-Ado2-STPLRCNPSITSPPHTQS-amide	160	0.13
A:G7	HERVH_Bio_Ado2_163_180_amide	150601SD55	Bio-Ado2-LRCNPSITSPPHTQSSLW-amide	163	0.35
A:H7	HERVH_Bio_Ado2_166_183_amide	150601SD56	Bio-Ado2-NPSITSPPHTQSSLWFHS-amide	166	0.31
A:A8	HERVH_Bio_Ado2_169_186_amide	150601SD57	Bio-Ado2-ITSPPHTQSSLWFHSTTS-amide	169	0.357
A:B8	HERVH_Bio_Ado2_172_189_amide	150601SD58	Bio-Ado2-PPHTQSSLWFHSTTSTPP-amide	172	0.345
A:C8	HERVH_Bio_Ado2_175_192_amide	150601SD59	Bio-Ado2-TQSSLWFHSTTSTPPLAQ-amide	175	1.443
A:D8	HERVH_Bio_Ado2_178_195_amide	150601SD60	Bio-Ado2-SLWFHSTTSTPPLAQQFP-amide	178	4.164
A:E8	HERVH_Bio_Ado2_181_198_amide	150601SD61	Bio-Ado2-FHSTTSTPPLAQQFPLRE-amide	181	4.129
A:F8	HERVH_Bio_Ado2_184_201_amide	150601SD62	Bio-Ado2-TTSTPPLAQQFPLREVAR-amide	184	4.192
A:G8	HERVH_Bio_Ado2_187_204_amide	150601SD63	Bio-Ado2-TPPLAQQFPLREVARAEG-amide	187	4.145
A:H8	HERVH_Bio_Ado2_190_207_amide	150601SD64	Bio-Ado2-LAQQFPLREVARAEGIVK-amide	190	0.144
A:A9	HERVH_Bio_Ado2_193_210_amide	150601SD65	Bio-Ado2-QFPLREVARAEGIVKINV-amide	193	0.26
A:B9	HERVH_Bio_Ado2_196_213_amide	150601SD66	Bio-Ado2-LREVARAEGIVKINVPFT-amide	196	0.147
A:C9	HERVH_Bio_Ado2_199_216_amide	150601SD67	Bio-Ado2-VARAEGIVKINVPFTLSD-amide	199	0.13
A:D9	HERVH_Bio_Ado2_202_219_amide	150601SD68	Bio-Ado2-AEGIVKINVPFTLSDLSQ-amide	202	0.146
A:E9	HERVH_Bio_Ado2_204_221_amide	150601SD69	Bio-Ado2-GIVKINVPFTLSDLSQIS-amide	204	0.137
			Peptide irrelevant		0.141
			couple peptide/Ac - témoin POS		4.198
			GagH - témoin POS		1.531

## Sheet: 2H2D6
Puits	Nom	n°de lot	Séquence		2H2D6 1µg/mL	GagH - témoin POS	2H2D6 0,1µg/mL	GagH - témoin POS
A:A1	HERVH_Bio_Ado2_1_18_amide	150601SD01	Bio-Ado2-GSLPPSIPPSSALACVLK-amide	1	0.129		0.129
A:B1	HERVH_Bio_Ado2_4_21_amide	150601SD02	Bio-Ado2-PPSIPPSSALACVLKNLK-amide	4	0.164		0.142
A:C1	HERVH_Bio_Ado2_7_24_amide	150601SD03	Bio-Ado2-IPPSSALACVLKNLKPLQ-amide	7	0.149		0.143
A:D1	HERVH_Bio_Ado2_10_27_amide	150601SD04	Bio-Ado2-SSALACVLKNLKPLQLSP-amide	10	0.163	4.237	0.137	1.672
A:E1	HERVH_Bio_Ado2_13_30_amide	150601SD05	Bio-Ado2-LACVLKNLKPLQLSPDLK-amide	13	0.119		0.147
A:F1	HERVH_Bio_Ado2_16_33_amide	150601SD06	Bio-Ado2-VLKNLKPLQLSPDLKPKH-amide	16	0.116		0.132
A:G1	HERVH_Bio_Ado2_19_36_amide	150601SD07	Bio-Ado2-NLKPLQLSPDLKPKHLIF-amide	19	0.108		0.138
A:H1	HERVH_Bio_Ado2_22_39_amide	150601SD08	Bio-Ado2-PLQLSPDLKPKHLIFFCN-amide	22	0.217		0.198
A:A2	HERVH_Bio_Ado2_25_42_amide	150601SD09	Bio-Ado2-LSPDLKPKHLIFFCNTIW-amide	25	0.275		0.22
A:B2	HERVH_Bio_Ado2_28_45_amide	150601SD10	Bio-Ado2-DLKPKHLIFFCNTIWPQY-amide	28	0.406		0.292
A:C2	HERVH_Bio_Ado2_31_48_amide	150601SD11	Bio-Ado2-PKHLIFFCNTIWPQYKLD-amide	31	0.403		0.34
A:D2	HERVH_Bio_Ado2_34_51_amide	150601SD12	Bio-Ado2-LIFFCNTIWPQYKLDNCS-amide	34	0.219		0.142
A:E2	HERVH_Bio_Ado2_37_54_amide	150601SD13	Bio-Ado2-FCNTIWPQYKLDNCSKWP-amide	37	0.313		0.161
A:F2	HERVH_Bio_Ado2_40_57_amide	150601SD14	Bio-Ado2-TIWPQYKLDNCSKWPENG-amide	40	0.128		0.131
A:G2	HERVH_Bio_Ado2_43_60_amide	150601SD15	Bio-Ado2-PQYKLDNCSKWPENGTFD-amide	43	0.114		0.139
A:H2	HERVH_Bio_Ado2_46_63_amide	150601SD16	Bio-Ado2-KLDNCSKWPENGTFDFST-amide	46	0.129		0.151
A:A3	HERVH_Bio_Ado2_49_66_amide	150601SD17	Bio-Ado2-NCSKWPENGTFDFSTLQD-amide	49	0.127		0.126
A:B3	HERVH_Bio_Ado2_52_69_amide	150601SD18	Bio-Ado2-KWPENGTFDFSTLQDLDN-amide	52	0.16		0.131
A:C3	HERVH_Bio_Ado2_55_72_amide	150601SD19	Bio-Ado2-ENGTFDFSTLQDLDNFCH-amide	55	0.122		0.135
A:D3	HERVH_Bio_Ado2_58_75_amide	150601SD20	Bio-Ado2-TFDFSTLQDLDNFCHKMG-amide	58	0.136		0.144
A:E3	HERVH_Bio_Ado2_61_78_amide	150601SD21	Bio-Ado2-FSTLQDLDNFCHKMGKWS-amide	61	0.116		0.149
A:F3	HERVH_Bio_Ado2_64_81_amide	150601SD22	Bio-Ado2-LQDLDNFCHKMGKWSEVP-amide	64	0.11		0.139
A:G3	HERVH_Bio_Ado2_67_84_amide	150601SD23	Bio-Ado2-LDNFCHKMGKWSEVPDVQ-amide	67	0.111		0.139
A:H3	HERVH_Bio_Ado2_70_87_amide	150601SD24	Bio-Ado2-FCHKMGKWSEVPDVQAFF-amide	70	0.117		0.16
A:A4	HERVH_Bio_Ado2_73_90_amide	150601SD25	Bio-Ado2-KMGKWSEVPDVQAFFTHH-amide	73	0.137		0.185
A:B4	HERVH_Bio_Ado2_76_93_amide	150601SD26	Bio-Ado2-KWSEVPDVQAFFTHHSLP-amide	76	0.128		0.138
A:C4	HERVH_Bio_Ado2_79_96_amide	150601SD27	Bio-Ado2-EVPDVQAFFTHHSLPSLC-amide	79	0.125		0.137
A:D4	HERVH_Bio_Ado2_82_99_amide	150601SD28	Bio-Ado2-DVQAFFTHHSLPSLCSQC-amide	82	0.258		0.146
A:E4	HERVH_Bio_Ado2_85_102_amide	150601SD29	Bio-Ado2-AFFTHHSLPSLCSQCDLS-amide	85	0.158		0.177
A:F4	HERVH_Bio_Ado2_88_105_amide	150601SD30	Bio-Ado2-THHSLPSLCSQCDLSQIF-amide	88	0.136		0.167
A:G4	HERVH_Bio_Ado2_91_108_amide	150601SD31	Bio-Ado2-SLPSLCSQCDLSQIFLLS-amide	91	0.122		0.191
A:H4	HERVH_Bio_Ado2_94_111_amide	150601SD32	Bio-Ado2-SLCSQCDLSQIFLLSLLS-amide	94	0.116		0.156
A:A5	HERVH_Bio_Ado2_97_114_amide	150601SD33	Bio-Ado2-SQCDLSQIFLLSLLSVPS-amide	97	0.193		0.156
A:B5	HERVH_Bio_Ado2_100_117_amide	150601SD34	Bio-Ado2-DLSQIFLLSLLSVPSVSS-amide	100	0.176		0.134
A:C5	HERVH_Bio_Ado2_103_120_amide	150601SD35	Bio-Ado2-QIFLLSLLSVPSVSSPSS-amide	103	0.135		0.151
A:D5	HERVH_Bio_Ado2_106_123_amide	150601SD36	Bio-Ado2-LLSLLSVPSVSSPSSESF-amide	106	0.145		0.133
A:E5	HERVH_Bio_Ado2_109_126_amide	150601SD37	Bio-Ado2-LLSVPSVSSPSSESFESF-amide	109	0.117		0.156
A:F5	HERVH_Bio_Ado2_112_129_amide	150601SD38	Bio-Ado2-VPSVSSPSSESFESFFST-amide	112	0.117		0.132
A:G5	HERVH_Bio_Ado2_115_132_amide	150601SD39	Bio-Ado2-VSSPSSESFESFFSTNPS-amide	115	0.114		0.145
A:H5	HERVH_Bio_Ado2_118_135_amide	150601SD40	Bio-Ado2-PSSESFESFFSTNPSNLS-amide	118	0.125		0.151
A:A6	HERVH_Bio_Ado2_121_138_amide	150601SD41	Bio-Ado2-ESFESFFSTNPSNLSPPP-amide	121	0.141		0.135
A:B6	HERVH_Bio_Ado2_124_141_amide	150601SD42	Bio-Ado2-ESFFSTNPSNLSPPPQAA-amide	124	0.151		0.141
A:C6	HERVH_Bio_Ado2_127_144_amide	150601SD43	Bio-Ado2-FSTNPSNLSPPPQAAPHQ-amide	127	0.226		0.132
A:D6	HERVH_Bio_Ado2_130_147_amide	150601SD44	Bio-Ado2-NPSNLSPPPQAAPHQATP-amide	130	0.144		0.135
A:E6	HERVH_Bio_Ado2_133_150_amide	150601SD45	Bio-Ado2-NLSPPPQAAPHQATPHQA-amide	133	0.117		0.149
A:F6	HERVH_Bio_Ado2_136_153_amide	150601SD46	Bio-Ado2-PPPQAAPHQATPHQAEPG-amide	136	0.114		0.152
A:G6	HERVH_Bio_Ado2_139_156_amide	150601SD47	Bio-Ado2-QAAPHQATPHQAEPGPNS-amide	139	0.113		0.133
A:H6	HERVH_Bio_Ado2_142_159_amide	150601SD48	Bio-Ado2-PHQATPHQAEPGPNSSSA-amide	142	0.118		0.184
A:A7	HERVH_Bio_Ado2_145_162_amide	150601SD49	Bio-Ado2-ATPHQAEPGPNSSSASTP-amide	145	0.139		0.129
A:B7	HERVH_Bio_Ado2_148_165_amide	150601SD50	Bio-Ado2-HQAEPGPNSSSASTPLRC-amide	148	0.184		0.145
A:C7	HERVH_Bio_Ado2_151_168_amide	150601SD51	Bio-Ado2-EPGPNSSSASTPLRCNPS-amide	151	0.189		0.143
A:D7	HERVH_Bio_Ado2_154_171_amide	150601SD52	Bio-Ado2-PNSSSASTPLRCNPSITS-amide	154	0.124		0.136
A:E7	HERVH_Bio_Ado2_157_174_amide	150601SD53	Bio-Ado2-SSASTPLRCNPSITSPPH-amide	157	0.116		0.14
A:F7	HERVH_Bio_Ado2_160_177_amide	150601SD54	Bio-Ado2-STPLRCNPSITSPPHTQS-amide	160	0.117		0.136
A:G7	HERVH_Bio_Ado2_163_180_amide	150601SD55	Bio-Ado2-LRCNPSITSPPHTQSSLW-amide	163	4.108		4.208
A:H7	HERVH_Bio_Ado2_166_183_amide	150601SD56	Bio-Ado2-NPSITSPPHTQSSLWFHS-amide	166	4.168		4.343
A:A8	HERVH_Bio_Ado2_169_186_amide	150601SD57	Bio-Ado2-ITSPPHTQSSLWFHSTTS-amide	169	3.935		3.968
A:B8	HERVH_Bio_Ado2_172_189_amide	150601SD58	Bio-Ado2-PPHTQSSLWFHSTTSTPP-amide	172	4.13		4.147
A:C8	HERVH_Bio_Ado2_175_192_amide	150601SD59	Bio-Ado2-TQSSLWFHSTTSTPPLAQ-amide	175	4.035		3.916
A:D8	HERVH_Bio_Ado2_178_195_amide	150601SD60	Bio-Ado2-SLWFHSTTSTPPLAQQFP-amide	178	0.124		0.136
A:E8	HERVH_Bio_Ado2_181_198_amide	150601SD61	Bio-Ado2-FHSTTSTPPLAQQFPLRE-amide	181	0.119		0.145
A:F8	HERVH_Bio_Ado2_184_201_amide	150601SD62	Bio-Ado2-TTSTPPLAQQFPLREVAR-amide	184	0.115		0.138
A:G8	HERVH_Bio_Ado2_187_204_amide	150601SD63	Bio-Ado2-TPPLAQQFPLREVARAEG-amide	187	0.116		0.144
A:H8	HERVH_Bio_Ado2_190_207_amide	150601SD64	Bio-Ado2-LAQQFPLREVARAEGIVK-amide	190	0.127		0.149
A:A9	HERVH_Bio_Ado2_193_210_amide	150601SD65	Bio-Ado2-QFPLREVARAEGIVKINV-amide	193	4.156		3.524
A:B9	HERVH_Bio_Ado2_196_213_amide	150601SD66	Bio-Ado2-LREVARAEGIVKINVPFT-amide	196	0.152		0.177
A:C9	HERVH_Bio_Ado2_199_216_amide	150601SD67	Bio-Ado2-VARAEGIVKINVPFTLSD-amide	199	0.122		0.166
A:D9	HERVH_Bio_Ado2_202_219_amide	150601SD68	Bio-Ado2-AEGIVKINVPFTLSDLSQ-amide	202	0.147		0.175
A:E9	HERVH_Bio_Ado2_204_221_amide	150601SD69	Bio-Ado2-GIVKINVPFTLSDLSQIS-amide	204	0.151		0.158
			Peptide irrelevant		0.123		0.144
			couple peptide/Ac - témoin POS		4.163		4.211
			GagH - témoin POS		4.237		1.672

## Sheet: 15H11C11
Puits	Nom	n°de lot	Séquence		15H11C11 1µg/mL	GagH - témoin POS	15H11C11 0,1µg/mL	GagH - témoin POS
A:A1	HERVH_Bio_Ado2_1_18_amide	150601SD01	Bio-Ado2-GSLPPSIPPSSALACVLK-amide	1	0.131		0.13
A:B1	HERVH_Bio_Ado2_4_21_amide	150601SD02	Bio-Ado2-PPSIPPSSALACVLKNLK-amide	4	0.152		0.14
A:C1	HERVH_Bio_Ado2_7_24_amide	150601SD03	Bio-Ado2-IPPSSALACVLKNLKPLQ-amide	7	0.153		0.138
A:D1	HERVH_Bio_Ado2_10_27_amide	150601SD04	Bio-Ado2-SSALACVLKNLKPLQLSP-amide	10	0.19	4.007	0.134	1.592
A:E1	HERVH_Bio_Ado2_13_30_amide	150601SD05	Bio-Ado2-LACVLKNLKPLQLSPDLK-amide	13	0.115		0.141
A:F1	HERVH_Bio_Ado2_16_33_amide	150601SD06	Bio-Ado2-VLKNLKPLQLSPDLKPKH-amide	16	0.12		0.131
A:G1	HERVH_Bio_Ado2_19_36_amide	150601SD07	Bio-Ado2-NLKPLQLSPDLKPKHLIF-amide	19	0.116		0.128
A:H1	HERVH_Bio_Ado2_22_39_amide	150601SD08	Bio-Ado2-PLQLSPDLKPKHLIFFCN-amide	22	0.174		0.198
A:A2	HERVH_Bio_Ado2_25_42_amide	150601SD09	Bio-Ado2-LSPDLKPKHLIFFCNTIW-amide	25	0.195		0.242
A:B2	HERVH_Bio_Ado2_28_45_amide	150601SD10	Bio-Ado2-DLKPKHLIFFCNTIWPQY-amide	28	0.26		0.307
A:C2	HERVH_Bio_Ado2_31_48_amide	150601SD11	Bio-Ado2-PKHLIFFCNTIWPQYKLD-amide	31	0.307		0.343
A:D2	HERVH_Bio_Ado2_34_51_amide	150601SD12	Bio-Ado2-LIFFCNTIWPQYKLDNCS-amide	34	0.17		0.326
A:E2	HERVH_Bio_Ado2_37_54_amide	150601SD13	Bio-Ado2-FCNTIWPQYKLDNCSKWP-amide	37	0.343		0.166
A:F2	HERVH_Bio_Ado2_40_57_amide	150601SD14	Bio-Ado2-TIWPQYKLDNCSKWPENG-amide	40	0.123		0.131
A:G2	HERVH_Bio_Ado2_43_60_amide	150601SD15	Bio-Ado2-PQYKLDNCSKWPENGTFD-amide	43	0.116		0.13
A:H2	HERVH_Bio_Ado2_46_63_amide	150601SD16	Bio-Ado2-KLDNCSKWPENGTFDFST-amide	46	0.121		0.152
A:A3	HERVH_Bio_Ado2_49_66_amide	150601SD17	Bio-Ado2-NCSKWPENGTFDFSTLQD-amide	49	0.142		0.162
A:B3	HERVH_Bio_Ado2_52_69_amide	150601SD18	Bio-Ado2-KWPENGTFDFSTLQDLDN-amide	52	0.132		0.143
A:C3	HERVH_Bio_Ado2_55_72_amide	150601SD19	Bio-Ado2-ENGTFDFSTLQDLDNFCH-amide	55	0.145		0.137
A:D3	HERVH_Bio_Ado2_58_75_amide	150601SD20	Bio-Ado2-TFDFSTLQDLDNFCHKMG-amide	58	0.13		0.135
A:E3	HERVH_Bio_Ado2_61_78_amide	150601SD21	Bio-Ado2-FSTLQDLDNFCHKMGKWS-amide	61	0.147		0.14
A:F3	HERVH_Bio_Ado2_64_81_amide	150601SD22	Bio-Ado2-LQDLDNFCHKMGKWSEVP-amide	64	0.124		0.143
A:G3	HERVH_Bio_Ado2_67_84_amide	150601SD23	Bio-Ado2-LDNFCHKMGKWSEVPDVQ-amide	67	0.118		0.14
A:H3	HERVH_Bio_Ado2_70_87_amide	150601SD24	Bio-Ado2-FCHKMGKWSEVPDVQAFF-amide	70	0.127		0.162
A:A4	HERVH_Bio_Ado2_73_90_amide	150601SD25	Bio-Ado2-KMGKWSEVPDVQAFFTHH-amide	73	0.142		0.181
A:B4	HERVH_Bio_Ado2_76_93_amide	150601SD26	Bio-Ado2-KWSEVPDVQAFFTHHSLP-amide	76	0.137		0.16
A:C4	HERVH_Bio_Ado2_79_96_amide	150601SD27	Bio-Ado2-EVPDVQAFFTHHSLPSLC-amide	79	0.149		0.151
A:D4	HERVH_Bio_Ado2_82_99_amide	150601SD28	Bio-Ado2-DVQAFFTHHSLPSLCSQC-amide	82	0.194		0.148
A:E4	HERVH_Bio_Ado2_85_102_amide	150601SD29	Bio-Ado2-AFFTHHSLPSLCSQCDLS-amide	85	0.161		0.166
A:F4	HERVH_Bio_Ado2_88_105_amide	150601SD30	Bio-Ado2-THHSLPSLCSQCDLSQIF-amide	88	0.141		0.164
A:G4	HERVH_Bio_Ado2_91_108_amide	150601SD31	Bio-Ado2-SLPSLCSQCDLSQIFLLS-amide	91	0.173		0.141
A:H4	HERVH_Bio_Ado2_94_111_amide	150601SD32	Bio-Ado2-SLCSQCDLSQIFLLSLLS-amide	94	0.125		0.168
A:A5	HERVH_Bio_Ado2_97_114_amide	150601SD33	Bio-Ado2-SQCDLSQIFLLSLLSVPS-amide	97	0.208		0.168
A:B5	HERVH_Bio_Ado2_100_117_amide	150601SD34	Bio-Ado2-DLSQIFLLSLLSVPSVSS-amide	100	0.148		0.135
A:C5	HERVH_Bio_Ado2_103_120_amide	150601SD35	Bio-Ado2-QIFLLSLLSVPSVSSPSS-amide	103	0.129		0.135
A:D5	HERVH_Bio_Ado2_106_123_amide	150601SD36	Bio-Ado2-LLSLLSVPSVSSPSSESF-amide	106	0.124		0.132
A:E5	HERVH_Bio_Ado2_109_126_amide	150601SD37	Bio-Ado2-LLSVPSVSSPSSESFESF-amide	109	0.129		0.135
A:F5	HERVH_Bio_Ado2_112_129_amide	150601SD38	Bio-Ado2-VPSVSSPSSESFESFFST-amide	112	0.124		0.129
A:G5	HERVH_Bio_Ado2_115_132_amide	150601SD39	Bio-Ado2-VSSPSSESFESFFSTNPS-amide	115	0.12		0.134
A:H5	HERVH_Bio_Ado2_118_135_amide	150601SD40	Bio-Ado2-PSSESFESFFSTNPSNLS-amide	118	0.132		0.135
A:A6	HERVH_Bio_Ado2_121_138_amide	150601SD41	Bio-Ado2-ESFESFFSTNPSNLSPPP-amide	121	0.121		0.14
A:B6	HERVH_Bio_Ado2_124_141_amide	150601SD42	Bio-Ado2-ESFFSTNPSNLSPPPQAA-amide	124	0.143		0.142
A:C6	HERVH_Bio_Ado2_127_144_amide	150601SD43	Bio-Ado2-FSTNPSNLSPPPQAAPHQ-amide	127	0.125		0.138
A:D6	HERVH_Bio_Ado2_130_147_amide	150601SD44	Bio-Ado2-NPSNLSPPPQAAPHQATP-amide	130	0.125		0.144
A:E6	HERVH_Bio_Ado2_133_150_amide	150601SD45	Bio-Ado2-NLSPPPQAAPHQATPHQA-amide	133	0.132		0.132
A:F6	HERVH_Bio_Ado2_136_153_amide	150601SD46	Bio-Ado2-PPPQAAPHQATPHQAEPG-amide	136	0.13		0.134
A:G6	HERVH_Bio_Ado2_139_156_amide	150601SD47	Bio-Ado2-QAAPHQATPHQAEPGPNS-amide	139	0.126		0.128
A:H6	HERVH_Bio_Ado2_142_159_amide	150601SD48	Bio-Ado2-PHQATPHQAEPGPNSSSA-amide	142	0.165		0.138
A:A7	HERVH_Bio_Ado2_145_162_amide	150601SD49	Bio-Ado2-ATPHQAEPGPNSSSASTP-amide	145	0.164		0.146
A:B7	HERVH_Bio_Ado2_148_165_amide	150601SD50	Bio-Ado2-HQAEPGPNSSSASTPLRC-amide	148	0.177		0.142
A:C7	HERVH_Bio_Ado2_151_168_amide	150601SD51	Bio-Ado2-EPGPNSSSASTPLRCNPS-amide	151	0.148		0.14
A:D7	HERVH_Bio_Ado2_154_171_amide	150601SD52	Bio-Ado2-PNSSSASTPLRCNPSITS-amide	154	0.132		0.134
A:E7	HERVH_Bio_Ado2_157_174_amide	150601SD53	Bio-Ado2-SSASTPLRCNPSITSPPH-amide	157	0.183		0.141
A:F7	HERVH_Bio_Ado2_160_177_amide	150601SD54	Bio-Ado2-STPLRCNPSITSPPHTQS-amide	160	0.13		0.129
A:G7	HERVH_Bio_Ado2_163_180_amide	150601SD55	Bio-Ado2-LRCNPSITSPPHTQSSLW-amide	163	4.179		4.273
A:H7	HERVH_Bio_Ado2_166_183_amide	150601SD56	Bio-Ado2-NPSITSPPHTQSSLWFHS-amide	166	4.213		4.248
A:A8	HERVH_Bio_Ado2_169_186_amide	150601SD57	Bio-Ado2-ITSPPHTQSSLWFHSTTS-amide	169	3.9		3.921
A:B8	HERVH_Bio_Ado2_172_189_amide	150601SD58	Bio-Ado2-PPHTQSSLWFHSTTSTPP-amide	172	4.164		4.206
A:C8	HERVH_Bio_Ado2_175_192_amide	150601SD59	Bio-Ado2-TQSSLWFHSTTSTPPLAQ-amide	175	3.982		3.999
A:D8	HERVH_Bio_Ado2_178_195_amide	150601SD60	Bio-Ado2-SLWFHSTTSTPPLAQQFP-amide	178	0.132		0.138
A:E8	HERVH_Bio_Ado2_181_198_amide	150601SD61	Bio-Ado2-FHSTTSTPPLAQQFPLRE-amide	181	0.136		0.14
A:F8	HERVH_Bio_Ado2_184_201_amide	150601SD62	Bio-Ado2-TTSTPPLAQQFPLREVAR-amide	184	0.14		0.127
A:G8	HERVH_Bio_Ado2_187_204_amide	150601SD63	Bio-Ado2-TPPLAQQFPLREVARAEG-amide	187	0.135		0.132
A:H8	HERVH_Bio_Ado2_190_207_amide	150601SD64	Bio-Ado2-LAQQFPLREVARAEGIVK-amide	190	0.19		0.148
A:A9	HERVH_Bio_Ado2_193_210_amide	150601SD65	Bio-Ado2-QFPLREVARAEGIVKINV-amide	193	4.17		3.067
A:B9	HERVH_Bio_Ado2_196_213_amide	150601SD66	Bio-Ado2-LREVARAEGIVKINVPFT-amide	196	0.156		0.193
A:C9	HERVH_Bio_Ado2_199_216_amide	150601SD67	Bio-Ado2-VARAEGIVKINVPFTLSD-amide	199	0.142		0.15
A:D9	HERVH_Bio_Ado2_202_219_amide	150601SD68	Bio-Ado2-AEGIVKINVPFTLSDLSQ-amide	202	0.294		0.15
A:E9	HERVH_Bio_Ado2_204_221_amide	150601SD69	Bio-Ado2-GIVKINVPFTLSDLSQIS-amide	204	0.306		0.161
			Peptide irrelevant		0.13		0.134
			couple peptide/Ac - témoin POS		4.213		4.183
			GagH - témoin POS		4.007		1.592

## Sheet: 14H11G1
Puits	Nom	n°de lot	Séquence		14H11G1 1µg/mL	GagH - témoin POS	14H11G1 0,1µg/mL	GagH - témoin POS
A:A1	HERVH_Bio_Ado2_1_18_amide	150601SD01	Bio-Ado2-GSLPPSIPPSSALACVLK-amide	1	0.124		0.168
A:B1	HERVH_Bio_Ado2_4_21_amide	150601SD02	Bio-Ado2-PPSIPPSSALACVLKNLK-amide	4	0.296		0.162
A:C1	HERVH_Bio_Ado2_7_24_amide	150601SD03	Bio-Ado2-IPPSSALACVLKNLKPLQ-amide	7	0.295		0.264
A:D1	HERVH_Bio_Ado2_10_27_amide	150601SD04	Bio-Ado2-SSALACVLKNLKPLQLSP-amide	10	0.277	1.373	0.162	0.674
A:E1	HERVH_Bio_Ado2_13_30_amide	150601SD05	Bio-Ado2-LACVLKNLKPLQLSPDLK-amide	13	0.12		0.136
A:F1	HERVH_Bio_Ado2_16_33_amide	150601SD06	Bio-Ado2-VLKNLKPLQLSPDLKPKH-amide	16	0.135		0.131
A:G1	HERVH_Bio_Ado2_19_36_amide	150601SD07	Bio-Ado2-NLKPLQLSPDLKPKHLIF-amide	19	0.123		0.129
A:H1	HERVH_Bio_Ado2_22_39_amide	150601SD08	Bio-Ado2-PLQLSPDLKPKHLIFFCN-amide	22	0.351		0.223
A:A2	HERVH_Bio_Ado2_25_42_amide	150601SD09	Bio-Ado2-LSPDLKPKHLIFFCNTIW-amide	25	0.34		0.265
A:B2	HERVH_Bio_Ado2_28_45_amide	150601SD10	Bio-Ado2-DLKPKHLIFFCNTIWPQY-amide	28	0.516		0.349
A:C2	HERVH_Bio_Ado2_31_48_amide	150601SD11	Bio-Ado2-PKHLIFFCNTIWPQYKLD-amide	31	0.584		0.407
A:D2	HERVH_Bio_Ado2_34_51_amide	150601SD12	Bio-Ado2-LIFFCNTIWPQYKLDNCS-amide	34	0.272		0.17
A:E2	HERVH_Bio_Ado2_37_54_amide	150601SD13	Bio-Ado2-FCNTIWPQYKLDNCSKWP-amide	37	0.511		0.23
A:F2	HERVH_Bio_Ado2_40_57_amide	150601SD14	Bio-Ado2-TIWPQYKLDNCSKWPENG-amide	40	0.13		0.201
A:G2	HERVH_Bio_Ado2_43_60_amide	150601SD15	Bio-Ado2-PQYKLDNCSKWPENGTFD-amide	43	0.121		0.162
A:H2	HERVH_Bio_Ado2_46_63_amide	150601SD16	Bio-Ado2-KLDNCSKWPENGTFDFST-amide	46	0.124		0.17
A:A3	HERVH_Bio_Ado2_49_66_amide	150601SD17	Bio-Ado2-NCSKWPENGTFDFSTLQD-amide	49	0.111		0.176
A:B3	HERVH_Bio_Ado2_52_69_amide	150601SD18	Bio-Ado2-KWPENGTFDFSTLQDLDN-amide	52	0.117		0.134
A:C3	HERVH_Bio_Ado2_55_72_amide	150601SD19	Bio-Ado2-ENGTFDFSTLQDLDNFCH-amide	55	0.121		0.142
A:D3	HERVH_Bio_Ado2_58_75_amide	150601SD20	Bio-Ado2-TFDFSTLQDLDNFCHKMG-amide	58	0.123		0.146
A:E3	HERVH_Bio_Ado2_61_78_amide	150601SD21	Bio-Ado2-FSTLQDLDNFCHKMGKWS-amide	61	0.116		0.16
A:F3	HERVH_Bio_Ado2_64_81_amide	150601SD22	Bio-Ado2-LQDLDNFCHKMGKWSEVP-amide	64	0.113		0.141
A:G3	HERVH_Bio_Ado2_67_84_amide	150601SD23	Bio-Ado2-LDNFCHKMGKWSEVPDVQ-amide	67	0.111		0.147
A:H3	HERVH_Bio_Ado2_70_87_amide	150601SD24	Bio-Ado2-FCHKMGKWSEVPDVQAFF-amide	70	0.118		0.165
A:A4	HERVH_Bio_Ado2_73_90_amide	150601SD25	Bio-Ado2-KMGKWSEVPDVQAFFTHH-amide	73	0.125		0.212
A:B4	HERVH_Bio_Ado2_76_93_amide	150601SD26	Bio-Ado2-KWSEVPDVQAFFTHHSLP-amide	76	0.122		0.147
A:C4	HERVH_Bio_Ado2_79_96_amide	150601SD27	Bio-Ado2-EVPDVQAFFTHHSLPSLC-amide	79	0.121		0.142
A:D4	HERVH_Bio_Ado2_82_99_amide	150601SD28	Bio-Ado2-DVQAFFTHHSLPSLCSQC-amide	82	0.174		0.152
A:E4	HERVH_Bio_Ado2_85_102_amide	150601SD29	Bio-Ado2-AFFTHHSLPSLCSQCDLS-amide	85	0.175		0.158
A:F4	HERVH_Bio_Ado2_88_105_amide	150601SD30	Bio-Ado2-THHSLPSLCSQCDLSQIF-amide	88	0.16		0.147
A:G4	HERVH_Bio_Ado2_91_108_amide	150601SD31	Bio-Ado2-SLPSLCSQCDLSQIFLLS-amide	91	0.126		0.155
A:H4	HERVH_Bio_Ado2_94_111_amide	150601SD32	Bio-Ado2-SLCSQCDLSQIFLLSLLS-amide	94	0.121		0.163
A:A5	HERVH_Bio_Ado2_97_114_amide	150601SD33	Bio-Ado2-SQCDLSQIFLLSLLSVPS-amide	97	0.135		0.134
A:B5	HERVH_Bio_Ado2_100_117_amide	150601SD34	Bio-Ado2-DLSQIFLLSLLSVPSVSS-amide	100	0.131		0.136
A:C5	HERVH_Bio_Ado2_103_120_amide	150601SD35	Bio-Ado2-QIFLLSLLSVPSVSSPSS-amide	103	0.13		0.14
A:D5	HERVH_Bio_Ado2_106_123_amide	150601SD36	Bio-Ado2-LLSLLSVPSVSSPSSESF-amide	106	0.135		0.136
A:E5	HERVH_Bio_Ado2_109_126_amide	150601SD37	Bio-Ado2-LLSVPSVSSPSSESFESF-amide	109	0.116		0.142
A:F5	HERVH_Bio_Ado2_112_129_amide	150601SD38	Bio-Ado2-VPSVSSPSSESFESFFST-amide	112	0.114		0.134
A:G5	HERVH_Bio_Ado2_115_132_amide	150601SD39	Bio-Ado2-VSSPSSESFESFFSTNPS-amide	115	0.116		0.14
A:H5	HERVH_Bio_Ado2_118_135_amide	150601SD40	Bio-Ado2-PSSESFESFFSTNPSNLS-amide	118	0.126		0.154
A:A6	HERVH_Bio_Ado2_121_138_amide	150601SD41	Bio-Ado2-ESFESFFSTNPSNLSPPP-amide	121	0.123		0.168
A:B6	HERVH_Bio_Ado2_124_141_amide	150601SD42	Bio-Ado2-ESFFSTNPSNLSPPPQAA-amide	124	0.12		0.138
A:C6	HERVH_Bio_Ado2_127_144_amide	150601SD43	Bio-Ado2-FSTNPSNLSPPPQAAPHQ-amide	127	0.12		0.151
A:D6	HERVH_Bio_Ado2_130_147_amide	150601SD44	Bio-Ado2-NPSNLSPPPQAAPHQATP-amide	130	0.117		0.132
A:E6	HERVH_Bio_Ado2_133_150_amide	150601SD45	Bio-Ado2-NLSPPPQAAPHQATPHQA-amide	133	0.118		0.143
A:F6	HERVH_Bio_Ado2_136_153_amide	150601SD46	Bio-Ado2-PPPQAAPHQATPHQAEPG-amide	136	0.119		0.131
A:G6	HERVH_Bio_Ado2_139_156_amide	150601SD47	Bio-Ado2-QAAPHQATPHQAEPGPNS-amide	139	0.117		0.138
A:H6	HERVH_Bio_Ado2_142_159_amide	150601SD48	Bio-Ado2-PHQATPHQAEPGPNSSSA-amide	142	0.126		0.152
A:A7	HERVH_Bio_Ado2_145_162_amide	150601SD49	Bio-Ado2-ATPHQAEPGPNSSSASTP-amide	145	0.126		0.13
A:B7	HERVH_Bio_Ado2_148_165_amide	150601SD50	Bio-Ado2-HQAEPGPNSSSASTPLRC-amide	148	0.126		0.133
A:C7	HERVH_Bio_Ado2_151_168_amide	150601SD51	Bio-Ado2-EPGPNSSSASTPLRCNPS-amide	151	0.131		0.135
A:D7	HERVH_Bio_Ado2_154_171_amide	150601SD52	Bio-Ado2-PNSSSASTPLRCNPSITS-amide	154	0.118		0.133
A:E7	HERVH_Bio_Ado2_157_174_amide	150601SD53	Bio-Ado2-SSASTPLRCNPSITSPPH-amide	157	0.124		0.146
A:F7	HERVH_Bio_Ado2_160_177_amide	150601SD54	Bio-Ado2-STPLRCNPSITSPPHTQS-amide	160	0.121		0.136
A:G7	HERVH_Bio_Ado2_163_180_amide	150601SD55	Bio-Ado2-LRCNPSITSPPHTQSSLW-amide	163	4.165		1.14
A:H7	HERVH_Bio_Ado2_166_183_amide	150601SD56	Bio-Ado2-NPSITSPPHTQSSLWFHS-amide	166	4.225		3.601
A:A8	HERVH_Bio_Ado2_169_186_amide	150601SD57	Bio-Ado2-ITSPPHTQSSLWFHSTTS-amide	169	3.881		3.894
A:B8	HERVH_Bio_Ado2_172_189_amide	150601SD58	Bio-Ado2-PPHTQSSLWFHSTTSTPP-amide	172	4.134		3.805
A:C8	HERVH_Bio_Ado2_175_192_amide	150601SD59	Bio-Ado2-TQSSLWFHSTTSTPPLAQ-amide	175	0.149		0.146
A:D8	HERVH_Bio_Ado2_178_195_amide	150601SD60	Bio-Ado2-SLWFHSTTSTPPLAQQFP-amide	178	0.148		0.143
A:E8	HERVH_Bio_Ado2_181_198_amide	150601SD61	Bio-Ado2-FHSTTSTPPLAQQFPLRE-amide	181	0.122		0.152
A:F8	HERVH_Bio_Ado2_184_201_amide	150601SD62	Bio-Ado2-TTSTPPLAQQFPLREVAR-amide	184	0.119		0.138
A:G8	HERVH_Bio_Ado2_187_204_amide	150601SD63	Bio-Ado2-TPPLAQQFPLREVARAEG-amide	187	0.119		0.134
A:H8	HERVH_Bio_Ado2_190_207_amide	150601SD64	Bio-Ado2-LAQQFPLREVARAEGIVK-amide	190	0.126		0.161
A:A9	HERVH_Bio_Ado2_193_210_amide	150601SD65	Bio-Ado2-QFPLREVARAEGIVKINV-amide	193	0.155		0.144
A:B9	HERVH_Bio_Ado2_196_213_amide	150601SD66	Bio-Ado2-LREVARAEGIVKINVPFT-amide	196	0.141		0.141
A:C9	HERVH_Bio_Ado2_199_216_amide	150601SD67	Bio-Ado2-VARAEGIVKINVPFTLSD-amide	199	0.297		0.153
A:D9	HERVH_Bio_Ado2_202_219_amide	150601SD68	Bio-Ado2-AEGIVKINVPFTLSDLSQ-amide	202	4.098		4.068
A:E9	HERVH_Bio_Ado2_204_221_amide	150601SD69	Bio-Ado2-GIVKINVPFTLSDLSQIS-amide	204	4.188		4.208
			Peptide irrelevant		0.179		0.142
			couple peptide/Ac - témoin POS		4.198		4.187
			GagH - témoin POS		1.373		0.674
