# Supplementary material for: Generation, Characterization and Application of Antibodies Directed against HERV-H Gag Protein in Colorectal Samples
Source: PLoS One. 2016 Apr 27;11(4):e0153349. doi: 10.1371/journal.pone.0153349 (PMC4847760; doi:10.1371/journal.pone.0153349)
Supplement: S2 Table — (XLS) [file pone.0153349.s006.xls]

## Sheet: ATPHQAEPG
Description	Query coverage	Ident
hg19_chr3_46372244_46373372_- 030804105ERVHgag	1	1
hg19_chr14_73598386_73599821_- 140795905ERVHgag	1	0.89
hg19_chr14_92514410_92515534_- 141118405ERVHgag	1	0.89
hg19_chr18_49099762_49100889_- 180676106ERVHgag	1	0.89
hg19_chr2_189029484_189030051_- 022762001ERVHgag	1	0.89
hg19_chr3_84240306_84241436_- 031377910ERVHgag	1	0.89
hg19_chr3_164063261_164064386_- 032563606ERVHgag	1	0.89
hg19_chr4_108214935_108216063_- 041900805ERVHgag	1	0.89
hg19_chr1_95035770_95037206_- 011286406ERVHgag	1	0.78
hg19_chr12_11765986_11767077_- 120133706ERVHgag	1	0.78
hg19_chr12_73399101_73400224_- 120931406ERVHgag	1	0.78
hg19_chr12_103619815_103620907_- 121444806ERVHgag	1	0.78
hg19_chr16_13449782_13450869_- 160195406ERVHgag	1	0.78
hg19_chr2_188428559_188429651_- 022750706ERVHgag	1	0.78
hg19_chr3_935705_936805_- 030018906ERVHgag	1	0.78
hg19_chr3_35919170_35920292_- 030621405ERVHgag	1	0.78
hg19_chr3_39622644_39623737_- 030681406ERVHgag	1	0.78
hg19_chr3_166221927_166223047_- 032605905ERVHgag	1	0.78
hg19_chr4_168360313_168361406_- 042888405ERVHgag	1	0.78
hg19_chr1_80107765_80108870_- 011070206ERVHgag	0.77	0.86
hg19_chr1_113366706_113367602_- 011563805ERVHgag	0.77	0.86
hg19_chr1_237098910_237099983_- 012918606ERVHgag	0.77	0.86
hg19_chr12_10119023_10120128_- 120108305ERVHgag	0.77	0.86
hg19_chr12_73106031_73107123_- 120923904ERVHgag	0.77	0.86
hg19_chr15_37531753_37532866_- 150226604ERVHgag	0.77	0.86
hg19_chr3_191792228_191793315_- 032944806ERVHgag	0.77	0.86
hg19_chr4_127069649_127070726_- 042198506ERVHgag	0.77	0.86

## Sheet: TPPLAQQFP
Description	Query coverage	Ident
hg19_chr3_46372244_46373372_- 030804105ERVHgag	1	1
hg19_chr4_20635275_20636343_- 040423206ERVHgag	1	0.78
hg19_chr19_23212976_23214069_- 190254206ERVHgag	1	0.78
hg19_chr1_95035770_95037206_- 011286406ERVHgag	1	0.78
hg19_chr3_90120741_90121262_- 031472303ERVHgag	0.88	1
hg19_chr4_186968709_186969821_- 043183106ERVHgag	0.88	1
hg19_chr17_66792640_66793208_- 170702603ERVHgag	0.88	0.88
hg19_chr4_134453651_134454780_- 042333704ERVHgag	0.88	0.88
hg19_chr2_189029484_189030051_- 022762001ERVHgag	0.88	0.88
hg19_chr19_55409599_55410720_- 190665206ERVHgag	0.88	0.88
hg19_chr1_248502888_248503545_- 013086005ERVHgag	0.88	0.88
hg19_chr17_31100643_31101203_+ 170330302ERVHgag	0.88	0.88
hg19_chr6_39102692_39103258_- 060573806ERVHgag	0.88	0.88
hg19_chr2_35029524_35030391_- 020532806ERVHgag	0.88	0.88
hg19_chr1_4246648_4247537_- 010042503ERVHgag	0.88	0.88
hg19_chr3_46432747_46433647_- 030805605ERVHgag	0.88	0.88
hg19_chr12_13416489_13417339_- 120152506ERVHgag	0.88	0.88
hg19_chr4_98059364_98060227_- 041749105ERVHgag	0.88	0.88
hg19_chr11_83157301_83158408_- 111138205ERVHgag	0.88	0.88
hg19_chr2_64305657_64306783_- 020933106ERVHgag	0.88	0.88
hg19_chr3_26205214_26206333_- 030442805ERVHgag	0.88	0.88
hg19_chr14_45967944_45968934_- 140390205ERVHgag	0.88	0.88
hg19_chr2_84019390_84020482_- 021238906ERVHgag	0.88	0.88
hg19_chr3_35919170_35920292_- 030621405ERVHgag	0.88	0.88
hg19_chr14_87704738_87705817_- 141031906ERVHgag	0.88	0.88
hg19_chr3_164063261_164064386_- 032563606ERVHgag	0.88	0.88
hg19_chr4_14175508_14176581_- 040279605ERVHgag	0.88	0.88
hg19_chr18_56311567_56312663_- 180785405ERVHgag	0.88	0.88
hg19_chr5_56316165_56317281_- 051008004ERVHgag	0.88	0.88
hg19_chr10_32425940_32426835_- 100481505ERVHgag	0.88	0.88
hg19_chr3_83405607_83406725_- 031362106ERVHgag	0.88	0.88
hg19_chr3_170539101_170540223_- 032663605ERVHgag	0.88	0.88
hg19_chr3_191616516_191617628_- 032941706ERVHgag	0.88	0.88
hg19_chr1_205857721_205858841_- 012462005ERVHgag	0.88	0.88
hg19_chr2_79442298_79443402_- 021158206ERVHgag	0.88	0.88
hg19_chr5_126009364_126010455_- 052105310ERVHgag	0.88	0.88
hg19_chr2_143250761_143251883_- 022113605ERVHgag	0.88	0.88
hg19_chr13_49444616_49445595_- 130463204ERVHgag	0.88	0.88
hg19_chr4_187166620_187167795_- 043186506ERVHgag	0.88	0.88
hg19_chr12_73106031_73107123_- 120923904ERVHgag	0.88	0.88
hg19_chr1_231969312_231970417_- 012842105ERVHgag	0.88	0.88
hg19_chr13_87842039_87843177_- 131138406ERVHgag	0.88	0.88
hg19_chr3_191792228_191793315_- 032944806ERVHgag	0.88	0.88
hg19_chr3_104162116_104163206_- 031651406ERVHgag	0.88	0.88
hg19_chr5_124305650_124306773_- 052075605ERVHgag	0.88	0.88
hg19_chr13_54705183_54706283_- 130537106ERVHgag	0.88	0.88
hg19_chr6_117984188_117985330_- 061668504ERVHgag	0.88	0.88
hg19_chr3_161443003_161444088_- 032510906ERVHgag	0.88	0.88
hg19_chr6_87311446_87312519_- 061226106ERVHgag	0.88	0.88
hg19_chr22_39456874_39457972_- 220279604ERVHgag	0.88	0.88
hg19_chr15_49994690_49995791_- 150376705ERVHgag	0.88	0.88
hg19_chr1_20370541_20371698_- 010272602ERVHgag	0.88	0.88
hg19_chr4_146176055_146177153_- 042536504ERVHgag	0.88	0.88
hg19_chr13_104863764_104864864_- 131436905ERVHgag	0.88	0.88
hg19_chr2_116945198_116946268_- 021684206ERVHgag	0.88	0.88
hg19_chr5_143994258_143995449_- 052316506ERVHgag	0.88	0.88
hg19_chr3_170404467_170405587_- 032660406ERVHgag	0.88	0.88
hg19_chr2_194998956_195000079_- 022860306ERVHgag	0.88	0.88
hg19_chr6_81360872_81362011_- 061137704ERVHgag	0.88	0.88
hg19_chr3_152947836_152948953_- 032379906ERVHgag	0.88	0.88
hg19_chr11_121511990_121513110_- 111674606ERVHgag	0.88	0.88
hg19_chr19_46610662_46611802_- 190539104ERVHgag	0.88	0.88
hg19_chr3_86590885_86592053_- 031414205ERVHgag	0.88	0.88
hg19_chr1_102066946_102068077_- 011396505ERVHgag	0.88	0.88
hg19_chr4_134188205_134189308_- 042328305ERVHgag	0.88	0.88
hg19_chr14_61603497_61604610_- 140626405ERVHgag	0.88	0.88
hg19_chr4_177219357_177220459_- 043034706ERVHgag	0.88	0.88
hg19_chr21_38962666_38963778_- 210511902ERVHgag	0.88	0.88
hg19_chr4_128435959_128437071_- 042222006ERVHgag	0.88	0.88
hg19_chr1_99270151_99271280_- 011354006ERVHgag	0.88	0.88
hg19_chr2_224955921_224957037_- 023316506ERVHgag	0.88	0.88
hg19_chr1_82823898_82825024_- 011114305ERVHgag	0.88	0.88
hg19_chr14_25898243_25899178_- 140082407ERVHgag	0.88	0.88
hg19_chr11_127415984_127417103_- 111741603ERVHgag	0.88	0.88
hg19_chr4_35021762_35022877_- 040731802ERVHgag	0.88	0.88
hg19_chr5_121957920_121959042_- 052037805ERVHgag	0.88	0.88
hg19_chr21_27603712_27604812_- 210288906ERVHgag	0.88	0.88
hg19_chr5_98350369_98351508_- 051640604ERVHgag	0.88	0.88
hg19_chr4_108214935_108216063_- 041900805ERVHgag	0.88	0.88
hg19_chr12_61349121_61350226_- 120752306ERVHgag	0.88	0.75
hg19_chr11_123739662_123740766_- 111700205ERVHgag	0.88	0.75
hg19_chr18_49099762_49100889_- 180676106ERVHgag	0.88	0.75
hg19_chr3_161875281_161876411_- 032520904ERVHgag	0.88	0.75
hg19_chr18_28867552_28868672_- 180372806ERVHgag	0.88	0.75
hg19_chr12_88304525_88305672_- 121184506ERVHgag	0.88	0.75
hg19_chr14_48734934_48736023_- 140439314ERVHgag	0.77	1
hg19_chr19_20705240_20706333_- 190215905ERVHgag	0.77	1
hg19_chr20_18501595_18502727_- 200372006ERVHgag	0.77	1
hg19_chr5_9007900_9008458_- 050168201ERVHgag	0.77	0.86
hg19_chr3_70487367_70488472_- 031118405ERVHgag	0.77	0.86
hg19_chr4_8487863_8489019_- 040146806ERVHgag	0.77	0.86
hg19_chr4_172910530_172911278_- 042965505ERVHgag	0.77	0.86
hg19_chr1_237098910_237099983_- 012918606ERVHgag	0.77	0.86
hg19_chr11_118591065_118591722_- 111642306ERVHgag	0.77	0.86
hg19_chr5_161705967_161706832_- 052566905ERVHgag	0.77	0.86
hg19_chr4_136092033_136092882_- 042364306ERVHgag	0.77	0.86
hg19_chr11_130437616_130438692_- 111775506ERVHgag	0.77	0.86
hg19_chr17_74605390_74606468_- 170813506ERVHgag	0.77	0.86
hg19_chr4_152737112_152738189_- 042626803ERVHgag	0.77	0.86
hg19_chr6_18757654_18758746_- 060287006ERVHgag	0.77	0.86
hg19_chr3_162443665_162444767_- 032532706ERVHgag	0.77	0.86
hg19_chr2_71315527_71316597_- 021026606ERVHgag	0.77	0.86
hg19_chr1_233822537_233823626_- 012877406ERVHgag	0.77	0.86
hg19_chr5_166728249_166729354_- 052647606ERVHgag	0.77	0.86

## Sheet: TQSSLW
Description	Query coverage	Ident
hg19_chr3_46372244_46373372_- 030804105ERVHgag	1	1
hg19_chr15_43178000_43179099_+ 150289804XA34gag	1	0.83
hg19_chr5_100321023_100323261_- 051674605HR46pol	1	0.83
hg19_chr15_93057172_93059651_+ 150892005ERVHpol	1	0.83
hg19_chr5_162762303_162763403_+ 052587304HRFBgag	1	0.83
hg19_chr4_134188205_134189308_- 042328305ERVHgag	1	0.83
hg19_chr10_57732222_57733335_+ 100791203HRFBgag	1	0.83

## Sheet: PPHTQSSLW
Description	Query coverage	Ident
hg19_chr3_46372244_46373372_- 030804105ERVHgag	1	1
hg19_chr13_38546670_38547772_- 130283206ERVHgag	1	1
hg19_chr6_55878971_55880071_- 060802603ERVHgag	1	0.88
hg19_chr19_28924123_28925227_- 190289203ERVHgag	1	0.88
hg19_chr4_4005297_4006399_- 040052706ERVHgag	1	0.88
hg19_chr1_4246648_4247537_- 010042503ERVHgag	1	0.88
hg19_chr4_14175508_14176581_- 040279605ERVHgag	1	0.88
hg19_chr3_128551388_128552476_- 032006203ERVHgag	1	0.78
hg19_chr1_192947841_192948708_- 012303504ERVHgag	1	0.78
hg19_chr6_18757654_18758746_- 060287006ERVHgag	1	0.75
hg19_chr4_156032971_156034050_- 042677906ERVHgag	0.88	1
hg19_chr2_37611474_37612578_- 020564806ERVHgag	0.88	1
hg19_chr4_89268257_89269356_- 041605102ERVHgag	0.88	1
hg19_chr3_32506255_32507355_- 030569106ERVHgag	0.88	1
hg19_chr14_61603497_61604610_- 140626405ERVHgag	0.88	1
hg19_chr11_49346342_49347450_- 110748205ERVHgag	0.88	1
hg19_chr10_120653169_120653283_+ 101681701ERVHgag	0.88	0.88
hg19_chr11_70063770_70064852_- 110955205ERVHgag	0.88	0.88
hg19_chr5_9007900_9008458_- 050168201ERVHgag	0.88	0.88
hg19_chr1_248502888_248503545_- 013086005ERVHgag	0.88	0.88
hg19_chr11_83054484_83055600_- 111135206ERVHgag	0.88	0.88
hg19_chr1_205857721_205858841_- 012462005ERVHgag	0.88	0.88
hg19_chr6_81223380_81224499_- 061135606ERVHgag	0.88	0.88
hg19_chr2_204829993_204831076_- 022994806ERVHgag	0.88	0.88
hg19_chr2_84019390_84020482_- 021238906ERVHgag	0.88	0.88
hg19_chr2_64305657_64306783_- 020933106ERVHgag	0.88	0.88
hg19_chr20_15131833_15132937_- 200298006ERVHgag	0.88	0.88
hg19_chr21_44224490_44225609_- 210619506ERVHgag	0.88	0.88
hg19_chr1_102066946_102068077_- 011396505ERVHgag	0.88	0.88
hg19_chr3_26205214_26206333_- 030442805ERVHgag	0.88	0.88
hg19_chr12_13416489_13417339_- 120152506ERVHgag	0.88	0.88
hg19_chr1_77363814_77364925_- 011027806ERVHgag	0.88	0.88
hg19_chr4_98059364_98060227_- 041749105ERVHgag	0.88	0.88
hg19_chr3_152947836_152948953_- 032379906ERVHgag	0.88	0.88
hg19_chr16_19006808_19007955_- 160295706ERVHgag	0.88	0.88
hg19_chr12_73399101_73400224_- 120931406ERVHgag	0.88	0.88
hg19_chr6_16262581_16263674_- 060255706ERVHgag	0.88	0.88
hg19_chr6_14300540_14301632_- 060216006ERVHgag	0.88	0.88
hg19_chr17_74605390_74606468_- 170813506ERVHgag	0.88	0.88
hg19_chr5_121957920_121959042_- 052037805ERVHgag	0.88	0.88
hg19_chr3_21012357_21013466_- 030356006ERVHgag	0.88	0.88
hg19_chr1_20370541_20371698_- 010272602ERVHgag	0.88	0.88
hg19_chr11_121511990_121513110_- 111674606ERVHgag	0.88	0.88
hg19_chr3_191792228_191793315_- 032944806ERVHgag	0.88	0.88
hg19_chr4_11658711_11659811_- 040217806ERVHgag	0.88	0.88
hg19_chr19_55409599_55410720_- 190665206ERVHgag	0.88	0.88
hg19_chr14_101775365_101776482_- 141280206ERVHgag	0.88	0.88
hg19_chr4_135602419_135603498_- 042355806ERVHgag	0.88	0.88
hg19_chr5_95505951_95507062_- 051599203ERVHgag	0.88	0.88
hg19_chr2_143250761_143251883_- 022113605ERVHgag	0.88	0.88
hg19_chr4_186968709_186969821_- 043183106ERVHgag	0.88	0.88
hg19_chr18_56311567_56312663_- 180785405ERVHgag	0.88	0.88
hg19_chr11_127642328_127643430_- 111744406ERVHgag	0.88	0.88
hg19_chr4_108214935_108216063_- 041900805ERVHgag	0.88	0.88
hg19_chr4_187166620_187167795_- 043186506ERVHgag	0.88	0.88
hg19_chr19_36753739_36754818_- 190411904ERVHgag	0.88	0.88
hg19_chr15_36581199_36582292_- 150218904ERVHgag	0.88	0.88
hg19_chr2_158197980_158199113_- 022330703ERVHgag	0.88	0.88
hg19_chr2_116945198_116946268_- 021684206ERVHgag	0.88	0.88
hg19_chr18_49099762_49100889_- 180676106ERVHgag	0.88	0.88
hg19_chr19_21315932_21317045_- 190225902ERVHgag	0.88	0.88
hg19_chr19_55521505_55522573_- 190667106ERVHgag	0.88	0.88
hg19_chr6_114746845_114747938_- 061621106ERVHgag	0.88	0.88
hg19_chr18_40135809_40136922_- 180536304ERVHgag	0.88	0.88
hg19_chr6_21365096_21366173_- 060324606ERVHgag	0.88	0.88
hg19_chr18_26276418_26277495_- 180323806ERVHgag	0.88	0.88
hg19_chr18_32939629_32940741_- 180427106ERVHgag	0.88	0.88
hg19_chr4_172910530_172911278_- 042965505ERVHgag	0.88	0.88
hg19_chr2_219042108_219043185_- 023217006ERVHgag	0.88	0.88
hg19_chr3_176042765_176043843_- 032740506ERVHgag	0.88	0.88
hg19_chr4_136092033_136092882_- 042364306ERVHgag	0.88	0.88
hg19_chr1_210287513_210288615_- 012519206ERVHgag	0.88	0.88
hg19_chr2_52252605_52253714_- 020762102ERVHgag	0.88	0.75
hg19_chr3_172877052_172878178_- 032691105ERVHgag	0.88	0.75
hg19_chr3_106644930_106646011_- 031699006ERVHgag	0.88	0.75
hg19_chr5_124305650_124306773_- 052075605ERVHgag	0.88	0.75
hg19_chr3_44389868_44390949_- 030770306ERVHgag	0.88	0.75
hg19_chr12_55340069_55341184_- 120666905ERVHgag	0.88	0.75
hg19_chr3_191616516_191617628_- 032941706ERVHgag	0.88	0.75
hg19_chr3_84240306_84241436_- 031377910ERVHgag	0.88	0.75
hg19_chr11_23208842_23209918_- 110308806ERVHgag	0.88	0.75
hg19_chr3_179242076_179243177_- 032790602ERVHgag	0.88	0.75
hg19_chr2_69674139_69675267_- 021009205ERVHgag	0.77	1
hg19_chr12_17876566_17877670_- 120221306ERVHgag	0.77	1
hg19_chr5_118286260_118287387_- 051976002ERVHgag	0.77	0.86
hg19_chr1_23328796_23329911_- 010304104ERVHgag	0.77	0.86
hg19_chr12_29291292_29292419_- 120382105ERVHgag	0.77	0.86
hg19_chr11_27653988_27655073_- 110391206ERVHgag	0.77	0.86
hg19_chr14_82530782_82531885_- 140918605ERVHgag	0.77	0.86
hg19_chr4_155843348_155844474_- 042672906ERVHgag	0.77	0.86

## Sheet: GIVKINVPFTLSDLSQ 
Description	Query coverage	Ident
hg19_chr3_46372244_46373372_- 030804105ERVHgag	1	1
hg19_chr4_187166620_187167795_- 043186506ERVHgag	1	0.94
hg19_chr6_29218341_29219466_- 060451506ERVHgag	1	0.89
hg19_chr1_55366889_55367988_- 010668906ERVHgag	1	0.88
hg19_chr14_25898243_25899178_- 140082407ERVHgag	1	0.88
hg19_chr3_177386981_177388066_- 032764906ERVHgag	1	0.88
hg19_chr4_98059364_98060227_- 041749105ERVHgag	1	0.81
hg19_chr16_59554889_59555985_- 160767605ERVHgag	1	0.81
hg19_chr4_186968709_186969821_- 043183106ERVHgag	1	0.81
hg19_chr19_55409599_55410720_- 190665206ERVHgag	1	0.81
hg19_chr3_170404467_170405587_- 032660406ERVHgag	1	0.81
hg19_chr4_101916296_101917416_- 041812405ERVHgag	1	0.81
hg19_chr14_45967944_45968934_- 140390205ERVHgag	1	0.81
hg19_chr21_44224490_44225609_- 210619506ERVHgag	1	0.81
hg19_chr3_21012357_21013466_- 030356006ERVHgag	1	0.81
hg19_chr11_121511990_121513110_- 111674606ERVHgag	1	0.81
hg19_chr19_46610662_46611802_- 190539104ERVHgag	1	0.81
hg19_chr3_84240306_84241436_- 031377910ERVHgag	1	0.81
hg19_chr2_64305657_64306783_- 020933106ERVHgag	1	0.81
hg19_chr3_83405607_83406725_- 031362106ERVHgag	1	0.81
hg19_chr3_35919170_35920292_- 030621405ERVHgag	1	0.81
hg19_chr11_23912085_23913183_- 110323906ERVHgag	1	0.81
hg19_chr2_194998956_195000079_- 022860306ERVHgag	1	0.81
hg19_chr1_77363814_77364925_- 011027806ERVHgag	1	0.81
hg19_chr6_81360872_81362011_- 061137704ERVHgag	1	0.81
hg19_chr6_72461608_72462731_- 061010605ERVHgag	1	0.81
hg19_chr21_17769008_17770042_- 210074706ERVHgag	1	0.81
hg19_chr12_29291292_29292419_- 120382105ERVHgag	1	0.81
hg19_chr15_49994690_49995791_- 150376705ERVHgag	1	0.81
hg19_chr3_161875281_161876411_- 032520904ERVHgag	1	0.81
hg19_chr12_55340069_55341184_- 120666905ERVHgag	1	0.81
hg19_chr14_61603497_61604610_- 140626405ERVHgag	1	0.81
hg19_chr3_164063261_164064386_- 032563606ERVHgag	1	0.81
hg19_chr6_123906791_123907873_- 061761006ERVHgag	1	0.81
hg19_chr3_187187413_187188510_- 032880506ERVHgag	1	0.81
hg19_chr3_935705_936805_- 030018906ERVHgag	1	0.81
hg19_chr3_172877052_172878178_- 032691105ERVHgag	1	0.81
hg19_chr19_23212976_23214069_- 190254206ERVHgag	1	0.81
hg19_chr2_143250761_143251883_- 022113605ERVHgag	1	0.81
hg19_chr18_28867552_28868672_- 180372806ERVHgag	1	0.81
hg19_chr3_179242076_179243177_- 032790602ERVHgag	1	0.81
hg19_chr21_38962666_38963778_- 210511902ERVHgag	1	0.81
hg19_chr1_113366706_113367602_- 011563805ERVHgag	1	0.81
hg19_chr2_204829993_204831076_- 022994806ERVHgag	1	0.81
hg19_chr5_56316165_56317281_- 051008004ERVHgag	1	0.81
hg19_chr2_69674139_69675267_- 021009205ERVHgag	1	0.78
hg19_chr3_44389868_44390949_- 030770306ERVHgag	1	0.78
hg19_chr2_35029524_35030391_- 020532806ERVHgag	1	0.75
hg19_chr3_46432747_46433647_- 030805605ERVHgag	1	0.75
hg19_chr3_107288842_107289985_- 031710302ERVHgag	1	0.75
hg19_chr1_192947841_192948708_- 012303504ERVHgag	1	0.75
hg19_chr11_131127742_131128841_- 111786405ERVHgag	1	0.75
hg19_chr2_44249538_44250652_- 020653704ERVHgag	1	0.75
hg19_chr4_89268257_89269356_- 041605102ERVHgag	1	0.75
hg19_chr17_19795129_19796215_- 170245105ERVHgag	1	0.75
hg19_chr1_48678021_48679135_- 010595106ERVHgag	1	0.75
hg19_chr2_84019390_84020482_- 021238906ERVHgag	1	0.75
hg19_chr5_166169454_166170562_- 052641505ERVHgag	1	0.75
hg19_chr2_37611474_37612578_- 020564806ERVHgag	1	0.75
hg19_chr4_14175508_14176581_- 040279605ERVHgag	1	0.75
hg19_chr1_225031516_225032659_- 012730905ERVHgag	1	0.75
hg19_chr13_104863764_104864864_- 131436905ERVHgag	1	0.75
hg19_chr12_73399101_73400224_- 120931406ERVHgag	1	0.75
hg19_chr1_82823898_82825024_- 011114305ERVHgag	1	0.75
hg19_chr5_124305650_124306773_- 052075605ERVHgag	1	0.75
hg19_chr5_121957920_121959042_- 052037805ERVHgag	1	0.75
hg19_chr1_20370541_20371698_- 010272602ERVHgag	1	0.75
hg19_chr6_55878971_55880071_- 060802603ERVHgag	1	0.75
hg19_chr5_43331398_43332527_- 050854902ERVHgag	1	0.75
hg19_chr14_73598386_73599821_- 140795905ERVHgag	1	0.75
hg19_chr3_161443003_161444088_- 032510906ERVHgag	1	0.75
hg19_chr3_170539101_170540223_- 032663605ERVHgag	1	0.75
hg19_chr5_95505951_95507062_- 051599203ERVHgag	1	0.75
hg19_chr3_27592973_27594101_- 030470404ERVHgag	1	0.75
hg19_chr4_155843348_155844474_- 042672906ERVHgag	1	0.75
hg19_chr11_49346342_49347450_- 110748205ERVHgag	1	0.75
hg19_chr4_134453651_134454780_- 042333704ERVHgag	1	0.75
hg19_chr14_87704738_87705817_- 141031906ERVHgag	1	0.75
hg19_chr14_101775365_101776482_- 141280206ERVHgag	1	0.75
hg19_chr3_131231305_131232414_- 032046704ERVHgag	1	0.75
hg19_chr2_52252605_52253714_- 020762102ERVHgag	1	0.75
hg19_chr6_68582198_68583319_- 060955602ERVHgag	1	0.75
hg19_chr13_87842039_87843177_- 131138406ERVHgag	1	0.75
hg19_chr3_191616516_191617628_- 032941706ERVHgag	1	0.75
hg19_chr18_32939629_32940741_- 180427106ERVHgag	1	0.75
hg19_chr2_224955921_224957037_- 023316506ERVHgag	1	0.75
hg19_chr18_49099762_49100889_- 180676106ERVHgag	1	0.75
hg19_chr1_99270151_99271280_- 011354006ERVHgag	1	0.75
hg19_chr4_173880878_173882012_- 042981405ERVHgag	1	0.75
hg19_chr18_40135809_40136922_- 180536304ERVHgag	1	0.75
hg19_chr4_146176055_146177153_- 042536504ERVHgag	1	0.75
hg19_chr14_92514410_92515534_- 141118405ERVHgag	1	0.75
hg19_chr1_4246648_4247537_- 010042503ERVHgag	1	0.75
hg19_chr2_138443867_138444984_- 022034002ERVHgag	1	0.75
hg19_chr12_73106031_73107123_- 120923904ERVHgag	0.93	0.8
hg19_chr3_152947836_152948953_- 032379906ERVHgag	0.93	0.8
hg19_chr4_128435959_128437071_- 042222006ERVHgag	0.93	0.8
hg19_chr3_86590885_86592053_- 031414205ERVHgag	0.93	0.8
hg19_chr1_248502888_248503545_- 013086005ERVHgag	0.75	0.75
hg19_chr3_145272316_145273408_- 032263206ERVHgag	0.75	0.75
hg19_chr4_127069649_127070726_- 042198506ERVHgag	0.75	0.75

## Sheet: PPH... and GIV... 
Description	Query coverage	Ident	Query coverage	Ident
	PPHTQSSLW		GIVKINVPFTLSDLSQ
hg19_chr1_192947841_192948708_- 012303504ERVHgag	1	0.78	1	0.75
hg19_chr1_4246648_4247537_- 010042503ERVHgag	1	0.88	1	0.75
hg19_chr3_46372244_46373372_- 030804105ERVHgag	1	1	1	1
hg19_chr4_14175508_14176581_- 040279605ERVHgag	1	0.88	1	0.75
hg19_chr6_55878971_55880071_- 060802603ERVHgag	1	0.88	1	0.75
hg19_chr1_20370541_20371698_- 010272602ERVHgag	0.88	0.88	1	0.75
hg19_chr1_248502888_248503545_- 013086005ERVHgag	0.88	0.88	0.75	0.75
hg19_chr1_77363814_77364925_- 011027806ERVHgag	0.88	0.88	1	0.81
hg19_chr11_121511990_121513110_- 111674606ERVHgag	0.88	0.88	1	0.81
hg19_chr11_49346342_49347450_- 110748205ERVHgag	0.88	1	1	0.75
hg19_chr12_55340069_55341184_- 120666905ERVHgag	0.88	0.75	1	0.81
hg19_chr12_73399101_73400224_- 120931406ERVHgag	0.88	0.88	1	0.75
hg19_chr14_101775365_101776482_- 141280206ERVHgag	0.88	0.88	1	0.75
hg19_chr14_61603497_61604610_- 140626405ERVHgag	0.88	1	1	0.81
hg19_chr18_32939629_32940741_- 180427106ERVHgag	0.88	0.88	1	0.75
hg19_chr18_40135809_40136922_- 180536304ERVHgag	0.88	0.88	1	0.75
hg19_chr18_49099762_49100889_- 180676106ERVHgag	0.88	0.88	1	0.75
hg19_chr19_55409599_55410720_- 190665206ERVHgag	0.88	0.88	1	0.81
hg19_chr2_204829993_204831076_- 022994806ERVHgag	0.88	0.88	1	0.81
hg19_chr2_37611474_37612578_- 020564806ERVHgag	0.88	1	1	0.75
hg19_chr2_52252605_52253714_- 020762102ERVHgag	0.88	0.75	1	0.75
hg19_chr2_64305657_64306783_- 020933106ERVHgag	0.88	0.88	1	0.81
hg19_chr2_84019390_84020482_- 021238906ERVHgag	0.88	0.88	1	0.75
hg19_chr21_44224490_44225609_- 210619506ERVHgag	0.88	0.88	1	0.81
hg19_chr3_152947836_152948953_- 032379906ERVHgag	0.88	0.88	0.93	0.8
hg19_chr3_172877052_172878178_- 032691105ERVHgag	0.88	0.75	1	0.81
hg19_chr3_179242076_179243177_- 032790602ERVHgag	0.88	0.75	1	0.81
hg19_chr3_191616516_191617628_- 032941706ERVHgag	0.88	0.75	1	0.75
hg19_chr3_21012357_21013466_- 030356006ERVHgag	0.88	0.88	1	0.81
hg19_chr3_44389868_44390949_- 030770306ERVHgag	0.88	0.75	1	0.78
hg19_chr3_84240306_84241436_- 031377910ERVHgag	0.88	0.75	1	0.81
hg19_chr4_186968709_186969821_- 043183106ERVHgag	0.88	0.88	1	0.81
hg19_chr4_187166620_187167795_- 043186506ERVHgag	0.88	0.88	1	0.94
hg19_chr4_89268257_89269356_- 041605102ERVHgag	0.88	1	1	0.75
hg19_chr4_98059364_98060227_- 041749105ERVHgag	0.88	0.88	1	0.81
hg19_chr5_121957920_121959042_- 052037805ERVHgag	0.88	0.88	1	0.75
hg19_chr5_124305650_124306773_- 052075605ERVHgag	0.88	0.75	1	0.75
hg19_chr5_95505951_95507062_- 051599203ERVHgag	0.88	0.88	1	0.75
hg19_chr12_29291292_29292419_- 120382105ERVHgag	0.77	0.86	1	0.81
hg19_chr2_69674139_69675267_- 021009205ERVHgag	0.77	1	1	0.78
hg19_chr4_155843348_155844474_- 042672906ERVHgag	0.77	0.86	1	0.75

## Sheet: EPITOPE
mAb	Epiotope	Lenght	Degeneracy
1B3H7	ATPHQAEPG	9 AA	6/9 = 66%	7/9 =77%	8/9 = 88%
1D7D11	TPPLAQQFP	9 AA	6/9 = 66%	7/9 =77%	8/9 = 88%
2H2D6	TQSSLW	6AA	5/6 83%
15H11C11	TQSSLW	6AA	5/6 83%
14H11G1	PPHTQSSLW	9AA	6/9 = 66%	7/9 =77%	8/9 = 88%
14H11G1	GIVKINVPFTLSDLSQ	16 AA	12/16=75%
query: tblastN at http://blast.ncbi.nlm.nih.gov/Blast.cgi?PROGRAM=tblastn&PAGE_TYPE=BlastSearch&LINK_LOC=blasthome, default parameters
HERV-H database obtained with Repeat Masker using an HERV-H proviral prototype (chr2 166564060 166572708) as query reference sequence on the hg19 version of the human genome
